# Supplementary material for: Development and psychometric evaluation of the Physical Resilience Instrument for Older Adults (PRIFOR)
Source: BMC Geriatr. 2022 Mar 21;22:229. doi: 10.1186/s12877-022-02918-7 (PMC8935854; doi:10.1186/s12877-022-02918-7)
Supplement: Supplementary file 2 — Additional file 2. [file 12877_2022_2918_MOESM2_ESM.xlsx]

## Sheet: Sheet1
ID	Sex	Age	Education	Marriage	GDS	SPMSQ	Katz ADL	CFS	EQ5D-Move	EQ05D-Selfcare	EQ05D-Dailyactivity	EQ05D-Pain	EQ05D Anxiety	PR1	PR2	PR3	PR4	PR5	PR6	PR7	PR8	PR9	PR10	PR11	PR12	PR13	PR14	PR15	PR16	PR17	PR18	PR19	TotalPR
1	0	68	0	1	1	7	0	5	1	2	2	1	2	2	3	2	3	2	3	3	4	4	3	3	2	3	3	3	2	2	3	3	53
2	1	80	1	4	0	10	14	4	0	0	0	0	0	4	4	4	3	4	4	3	4	4	4	3	4	4	4	4	4	4	4	4	73
3	0	78	2	4	0	2	11	6	1	1	1	0	0	4	3	3	4	3	3	3	4	3	3	3	3	3	4	3	3	3	3	3	61
4	0	78	1	1	0	10	9	5	1	1	1	0	0	2	5	5	4	2	3	3	3	3	3	3	2	2	3	4	4	3	3	4	61
5	1	84	1	2	0	10	14	4	0	0	0	0	0	4	4	4	4	3	3	3	4	5	5	5	5	5	4	5	5	4	4	4	80
6	0	72	1	4	0	0	14	5	0	0	0	0	0	3	3	4	3	3	4	4	5	4	4	3	4	3	4	4	4	4	5	4	72
7	1	80	2	1	2	10	10	6	1	2	2	0	0	3	3	4	4	3	3	4	4	3	4	4	4	3	2	3	4	3	4	3	65
8	0	77	2	1	4	10	14	4	0	1	0	0	0	3	3	4	3	3	4	4	5	4	4	4	5	5	2	3	5	3	3	4	71
9	1	78	1	1	0	10	14	4	0	0	0	0	0	4	4	5	4	4	4	4	5	5	4	4	4	4	4	4	5	4	4	4	80
10	1	82	1	4	0	8	14	5	0	0	0	0	0	3	3	3	2	3	3	3	3	3	2	3	3	2	3	4	3	3	3	3	55
11	0	80	0	1	2	10	14	4	0	0	0	1	0	4	4	5	4	4	4	4	4	5	4	4	5	4	3	3	3	3	4	3	74
12	0	80	0	4	1	3	9	6	1	1	1	0	1	3	4	4	4	3	3	3	4	4	3	4	4	3	3	3	4	3	3	3	65
13	0	66	3	1	0	10	14	4	0	0	0	0	0	3	3	4	3	3	4	3	5	5	5	3	3	3	3	5	3	4	4	1	67
14	1	69	1	1	5	6	13	5	1	1	1	0	0	3	3	2	3	3	3	3	4	4	2	3	3	3	3	3	3	2	2	2	54
15	1	69	3	1	0	10	14	4	0	0	0	0	0	3	3	3	3	4	4	4	3	5	5	4	5	3	4	5	5	5	4	4	76
16	1	81	3	1	0	10	14	4	0	0	0	1	0	4	4	5	5	4	4	4	4	5	5	5	4	4	4	4	5	5	5	4	84
17	1	87	0	1	0	10	13	4	1	1	1	0	0	4	4	4	4	5	5	5	5	4	4	4	5	5	5	5	5	4	4	5	86
18	1	79	1	1	3	7	14	4	0	0	0	0	0	4	4	4	4	4	4	4	5	5	5	5	5	5	4	4	5	4	4	4	83
19	1	80	1	1	1	9	14	5	1	1	1	0	0	3	3	3	3	3	3	4	4	4	4	3	3	3	3	3	4	4	4	4	65
20	0	69	1	1	1	10	14	4	0	0	0	1	0	3	3	2	2	3	4	5	5	5	5	4	4	4	4	4	5	3	3	2	70
21	0	66	1	1	0	10	14	4	0	0	0	0	0	5	5	5	4	4	5	5	5	5	5	5	5	5	5	5	5	5	5	5	93
22	0	78	1	4	2	8	10	6	1	1	1	0	0	5	5	5	5	4	4	4	4	5	5	5	5	5	4	4	5	4	4	4	86
23	0	77	1	4	4	9	14	4	0	1	0	1	0	3	3	3	3	2	2	2	3	3	3	3	3	3	2	2	2	3	3	3	51
24	0	96	2	4	0	7	11	5	1	1	1	0	0	3	4	4	4	4	4	4	5	5	5	4	4	4	4	5	5	4	4	4	80
25	1	86	1	1	0	8	14	6	1	1	1	0	0	3	2	3	3	3	2	2	3	3	2	3	3	2	3	3	3	2	2	2	49
26	1	86	1	1	0	10	13	5	0	1	1	0	0	3	3	4	4	4	3	4	3	5	3	3	2	3	3	3	3	4	4	3	64
27	0	86	0	4	2	3	#NULL!	6	0	1	1	1	0	2	3	3	4	3	3	3	4	4	3	3	3	2	3	3	4	3	4	3	60
28	0	79	1	1	5	9	13	5	1	1	1	1	0	3	3	3	3	3	4	4	4	5	5	4	4	4	3	4	4	4	3	3	70
29	1	67	3	1	1	10	14	5	0	0	0	1	0	2	2	2	2	2	2	2	3	3	3	3	2	2	2	2	2	2	2	2	42
30	1	71	1	1	0	10	14	4	0	0	0	1	0	4	3	4	3	4	3	4	4	4	4	4	4	3	4	3	3	3	3	3	67
31	1	81	3	1	4	10	13	5	1	1	1	1	0	4	4	4	4	4	4	4	5	5	4	4	5	5	4	4	5	4	4	5	82
32	1	73	2	1	1	10	14	4	0	0	0	0	0	3	3	3	3	5	5	5	4	4	4	4	4	4	4	4	4	3	3	3	72
33	1	68	1	1	1	7	14	4	0	0	0	0	0	4	4	5	4	4	5	5	4	4	4	4	4	4	3	3	5	4	4	4	78
34	0	68	1	1	4	9	8	6	1	1	1	0	0	3	3	3	3	4	4	4	5	5	5	5	2	2	2	2	3	3	3	3	64
35	0	77	4	1	0	9	14	4	0	0	0	0	0	4	4	4	4	4	4	4	5	5	5	5	5	5	4	4	3	4	4	4	81
36	0	75	1	1	3	10	14	5	1	1	1	1	0	3	3	3	3	3	2	3	5	5	5	5	4	4	4	3	3	4	4	4	70
37	0	83	1	1	1	7	13	4	1	1	1	0	0	5	5	4	4	4	4	4	4	5	5	5	5	5	5	4	3	4	4	4	83
38	0	70	4	1	1	5	10	6	1	1	1	0	0	2	2	2	3	3	3	2	2	2	3	3	3	2	2	2	3	3	2	2	46
39	0	66	3	1	1	10	14	4	0	0	0	1	0	3	3	4	4	4	4	5	5	5	4	4	4	4	3	3	3	4	4	4	74
40	0	69	1	1	0	10	14	4	0	0	0	1	0	4	4	4	3	3	3	3	4	4	4	3	4	3	3	3	3	3	3	4	65
41	1	78	1	1	0	10	12	5	1	1	1	0	0	2	2	3	3	3	3	2	2	2	3	3	3	2	2	2	3	3	3	3	49
42	0	80	1	4	0	10	14	4	0	0	0	0	0	3	3	3	3	4	4	4	4	5	4	5	5	5	4	4	5	4	4	3	76
43	1	78	3	1	0	10	14	4	0	0	0	0	0	4	4	4	4	5	5	5	5	5	5	5	5	5	4	4	3	4	3	3	82
44	0	79	1	1	0	10	14	4	0	1	0	0	0	4	4	4	4	4	5	5	4	5	5	4	5	5	4	4	5	3	3	3	80
45	1	97	1	4	0	10	10	5	1	1	1	0	0	3	3	3	3	3	3	3	4	5	5	3	3	3	3	4	3	3	3	3	63
46	0	72	1	1	0	10	11	5	1	1	1	0	0	3	3	3	3	4	5	5	5	5	5	5	2	2	3	3	3	3	3	3	68
47	1	79	1	1	0	10	14	4	0	0	0	0	0	5	5	4	4	5	5	5	5	5	4	4	4	5	5	5	5	4	4	4	87
48	1	69	1	1	4	10	11	6	1	1	1	0	0	3	3	3	3	3	4	4	4	5	4	4	2	2	2	2	3	3	3	3	60
49	1	84	2	1	0	10	13	4	0	1	0	1	0	3	3	3	3	4	5	3	3	5	5	5	4	4	3	3	3	5	3	3	70
50	1	69	4	4	0	10	#NULL!	5	1	1	1	1	0	3	3	3	3	3	2	2	4	5	4	3	3	3	3	3	5	3	3	3	61
51	0	72	1	1	0	10	14	4	0	0	0	0	0	4	4	3	3	3	3	5	5	5	5	5	5	5	4	3	5	3	3	3	76
52	1	86	2	4	0	10	13	4	1	1	1	0	0	3	3	3	3	4	4	4	4	5	5	4	4	4	4	4	3	3	3	3	70
53	1	81	3	1	0	10	11	5	1	1	1	0	0	4	4	4	4	3	3	4	4	5	5	5	4	4	4	3	5	3	3	3	74
54	1	70	1	1	0	10	14	4	0	0	0	0	0	3	3	3	3	3	4	4	5	5	5	5	5	5	4	3	3	3	3	3	72
55	1	82	1	4	4	3	9	6	1	2	1	0	0	2	2	2	2	2	3	3	4	2	2	2	2	2	2	1	3	2	1	1	40
56	0	81	3	1	1	9	14	4	0	0	0	1	0	3	3	3	3	3	3	3	4	5	5	4	4	2	2	2	3	3	3	2	60
57	0	72	1	1	2	10	14	4	0	1	0	0	0	4	4	4	3	3	4	4	4	5	5	5	5	5	5	4	5	2	3	3	77
58	1	85	0	1	3	8	13	5	1	1	1	0	0	3	3	3	3	3	3	3	4	4	4	4	2	2	2	2	3	3	3	3	57
59	0	81	0	1	2	9	14	4	1	0	0	0	0	3	3	3	3	3	3	3	3	5	5	5	5	5	3	2	4	2	2	2	64
60	1	76	1	1	0	3	13	5	1	1	1	0	0	3	3	3	4	4	4	4	5	5	5	3	3	3	3	4	4	4	4	4	72
61	0	74	1	1	2	9	14	4	0	0	0	1	0	4	4	4	4	3	3	4	4	5	5	5	5	5	4	3	3	3	3	3	74
62	0	81	4	4	3	10	14	4	0	0	0	0	0	3	3	3	3	4	4	4	5	5	5	4	4	4	4	4	3	3	3	3	71
63	1	72	3	0	0	10	14	4	0	0	0	0	0	5	5	5	5	4	4	5	5	5	5	5	5	5	5	4	4	5	5	5	91
64	1	77	2	1	0	10	14	4	0	0	0	0	0	4	4	5	5	5	5	5	4	4	4	4	5	5	5	5	5	5	5	5	89
65	1	77	2	1	0	10	13	5	1	1	0	0	0	3	3	3	3	3	3	3	5	5	5	3	3	3	2	2	3	3	3	3	61
66	1	84	3	1	0	10	10	5	1	1	1	0	0	4	4	4	4	5	5	5	5	5	5	4	5	5	5	4	5	4	4	4	86
67	0	86	3	4	0	8	13	5	1	1	1	0	0	4	4	4	4	4	5	5	5	5	5	5	5	5	5	5	5	5	5	5	90
68	0	74	0	2	1	8	13	5	1	1	0	1	0	4	4	4	4	5	4	4	5	5	5	5	4	4	3	3	5	3	3	3	77
69	1	67	2	3	1	10	13	4	1	0	0	1	0	5	5	5	5	4	4	4	5	5	5	5	5	5	4	4	5	5	5	5	90
70	1	80	3	1	0	10	14	4	0	0	0	0	0	4	4	4	4	4	4	4	5	5	5	5	5	5	5	5	5	5	5	5	88
71	1	68	1	1	3	10	13	5	1	1	0	1	0	3	3	3	3	3	3	3	5	5	5	5	5	5	4	4	1	3	3	3	69
72	0	79	3	1	0	9	9	6	2	1	2	0	0	3	3	3	2	2	5	5	5	5	4	4	2	2	4	4	5	4	5	4	71
73	1	68	1	1	2	7	14	4	0	0	0	0	0	3	3	3	3	3	5	5	4	5	4	4	4	5	5	5	5	4	4	4	78
74	1	96	0	4	2	7	10	5	1	1	1	0	0	3	3	3	3	3	4	4	4	5	5	4	4	4	4	4	3	3	3	3	69
75	1	77	3	4	1	10	11	5	1	1	1	1	0	3	3	3	3	3	4	4	5	5	5	5	2	2	3	3	5	5	5	5	73
76	1	67	3	0	3	10	10	6	2	2	2	1	0	2	2	2	2	3	4	3	5	3	3	5	2	2	2	2	2	2	2	2	50
77	1	75	1	1	0	3	12	5	1	1	1	0	0	3	3	3	3	3	4	4	5	5	5	5	2	2	3	3	5	4	4	4	70
78	1	76	1	4	0	10	#NULL!	4	0	0	0	1	0	4	4	4	4	4	5	5	5	5	5	5	5	5	5	5	5	5	5	5	90
79	1	78	1	1	2	10	13	4	1	0	0	0	0	3	3	3	3	3	4	4	5	5	5	5	4	4	3	3	3	3	3	3	69
80	0	68	1	1	2	10	12	5	1	1	1	0	0	3	3	3	3	3	4	4	5	5	5	5	3	3	3	3	3	3	3	3	67
81	0	80	1	1	1	6	12	6	1	1	1	1	0	3	3	3	3	3	4	4	5	5	5	5	3	3	2	2	2	2	2	2	61
82	1	70	1	1	0	10	14	4	0	0	0	0	0	4	4	4	4	4	5	5	5	5	5	5	5	5	5	5	5	5	5	5	90
83	0	74	0	1	3	8	7	6	2	1	1	1	0	3	3	3	3	4	4	4	4	5	5	5	5	5	4	4	5	4	4	4	78
84	0	87	0	4	1	5	9	6	2	1	1	1	0	2	2	2	2	2	3	3	3	3	2	2	2	2	2	2	3	3	3	3	46
85	1	74	1	1	0	10	11	5	1	1	1	1	0	3	3	3	3	3	4	4	5	5	5	4	4	4	3	3	3	3	3	3	68
86	0	69	0	4	1	10	14	4	0	0	0	2	1	3	3	3	3	3	4	4	5	5	5	4	4	4	3	4	3	3	3	3	69
87	0	68	1	0	0	10	14	4	0	0	0	0	0	4	4	4	4	4	5	5	5	5	5	5	5	4	4	4	4	4	4	4	83
88	1	74	2	1	0	10	12	5	1	1	1	1	0	2	2	2	2	3	3	5	5	5	4	3	3	2	2	2	2	2	2	2	53
89	0	77	0	3	3	10	13	4	0	1	1	0	0	3	3	3	3	3	3	4	4	5	5	4	4	4	4	4	5	4	4	4	73
90	0	72	1	1	3	10	11	4	1	1	1	0	0	3	3	3	3	3	3	3	5	3	5	5	5	4	4	4	5	4	4	4	73
91	0	83	1	4	3	6	10	6	2	1	1	1	0	3	3	3	3	3	3	5	5	5	5	4	4	4	3	3	3	3	3	3	68
92	0	76	3	4	3	10	13	4	0	1	0	1	1	2	2	2	2	3	3	4	5	5	5	4	2	2	4	4	5	3	3	3	63
93	1	78	4	1	1	10	13	5	1	1	0	1	0	3	3	3	3	3	5	5	5	5	5	4	4	4	3	3	3	4	3	4	72
94	1	66	1	1	1	10	4	6	2	2	2	0	0	2	2	4	3	2	4	4	5	5	5	5	2	2	3	3	4	2	2	2	61
95	1	86	1	1	0	10	13	6	1	1	1	1	0	4	4	3	5	5	4	4	4	5	5	5	5	5	4	4	5	4	5	5	85
96	1	75	3	1	0	10	12	5	1	0	1	0	0	5	5	5	5	5	5	5	5	5	5	4	4	4	5	5	5	5	5	5	92
97	0	73	3	1	0	10	14	4	0	0	0	1	0	3	3	3	3	3	3	5	5	5	5	5	4	4	3	3	5	5	5	5	77
98	0	67	3	1	2	10	14	4	0	0	0	0	0	2	2	3	3	3	3	4	4	5	5	5	5	5	3	3	3	2	3	3	66
99	0	73	0	1	0	10	14	4	1	0	0	1	0	4	4	4	4	4	5	5	5	5	5	5	5	5	3	3	3	3	3	3	78
100	1	75	1	1	0	10	12	5	1	1	1	0	0	3	3	3	3	3	5	5	5	5	5	4	4	4	4	4	3	3	3	3	72
101	0	72	1	1	0	10	9	6	1	1	1	0	0	4	4	5	4	4	4	4	5	5	5	5	4	4	4	4	5	4	4	4	82
102	1	79	1	5	4	10	14	5	0	1	0	1	0	3	3	3	3	3	4	4	5	5	5	4	4	3	3	3	5	3	3	3	69
103	0	75	1	1	0	4	12	6	1	1	1	0	0	3	3	3	3	4	4	4	5	5	5	5	3	3	3	3	5	4	4	4	73
104	1	83	0	4	3	10	13	6	1	1	1	0	0	2	2	2	2	2	2	2	5	5	5	5	2	2	2	2	3	3	3	3	54
105	1	77	1	1	0	10	14	4	0	0	0	0	0	3	3	3	3	3	4	5	5	5	5	5	5	5	3	3	3	4	4	4	75
106	0	75	1	1	4	10	13	4	1	0	0	0	0	2	2	3	3	3	3	3	5	5	5	5	4	4	5	3	5	4	4	4	72
107	1	76	1	1	0	10	14	4	0	0	0	1	0	4	4	4	4	4	5	5	5	5	5	5	5	4	4	4	5	5	5	5	87
108	1	78	1	1	3	8	10	6	1	1	1	0	0	3	3	3	3	3	2	2	5	5	5	5	2	2	3	3	3	2	2	2	58
109	0	74	1	4	0	5	9	6	1	1	1	1	0	3	3	3	3	4	4	5	5	5	5	2	2	2	2	2	2	2	2	2	58
110	1	66	1	1	2	10	13	5	1	1	1	0	0	4	4	4	4	4	5	5	5	5	5	5	5	5	3	3	5	4	4	4	83
111	0	74	0	1	1	10	12	6	1	1	1	1	0	2	2	2	2	2	3	3	5	5	5	5	3	3	3	1	5	4	4	4	63
112	0	72	1	1	3	10	14	4	0	0	0	1	0	4	4	4	4	4	4	4	5	5	5	5	5	5	4	4	3	3	3	3	78
113	0	78	1	1	0	10	14	4	0	0	0	1	0	4	4	4	4	4	5	5	5	5	5	5	5	5	5	5	5	3	3	3	84
114	0	85	1	1	3	3	14	4	0	1	0	1	0	3	3	3	3	3	4	4	3	3	3	4	4	4	3	3	3	2	2	2	59
115	0	72	0	1	2	8	13	5	1	1	0	1	0	3	3	3	3	3	3	3	5	5	5	5	5	5	3	3	3	3	3	3	69
116	0	79	1	4	0	10	13	4	1	0	0	0	0	2	2	3	3	3	5	5	5	5	5	5	3	3	2	2	3	2	3	2	63
117	0	71	1	1	0	10	14	4	0	0	0	1	0	3	3	3	3	3	5	5	5	5	5	5	5	5	2	2	3	2	2	2	68
118	0	67	1	1	1	10	12	5	1	1	0	0	0	2	2	2	2	3	3	3	5	5	5	5	5	5	3	3	3	2	2	2	62
119	1	65	3	1	0	10	13	4	0	1	0	0	0	4	4	4	4	5	5	5	5	5	5	5	5	4	4	4	4	4	4	4	84
120	1	80	1	1	0	10	12	5	1	1	0	1	0	3	3	3	3	4	4	4	5	5	5	5	5	5	4	4	3	3	3	3	74
121	0	88	3	4	2	10	14	4	0	0	0	1	0	4	4	4	4	4	4	4	5	5	5	5	5	5	4	4	4	4	4	4	82
122	1	70	4	1	0	10	13	4	1	0	0	1	0	4	4	4	4	4	5	5	5	5	5	5	5	5	4	4	5	4	4	4	85
123	1	68	1	1	4	10	11	6	1	1	1	1	0	3	3	3	3	3	4	4	5	5	5	5	3	3	3	3	3	3	3	3	67
124	1	84	1	1	1	7	14	4	0	0	0	0	0	4	4	4	4	4	4	4	5	5	5	5	5	5	4	4	4	4	4	4	82
125	1	80	1	1	2	10	14	4	0	0	0	0	0	4	4	4	4	4	4	4	5	5	5	5	5	5	4	4	5	4	4	4	83
126	0	88	1	1	3	5	8	6	1	2	1	1	0	3	3	3	3	3	4	4	4	4	4	4	4	4	3	3	3	2	2	2	62
127	0	75	1	1	3	9	10	6	2	1	1	0	0	2	2	2	2	2	2	2	4	4	4	4	2	2	3	3	4	3	3	3	53
128	1	83	0	1	4	9	14	4	0	1	0	0	0	3	3	3	3	4	4	4	5	5	5	5	5	5	4	4	5	3	3	3	76
129	1	84	1	1	3	10	14	4	0	1	0	0	0	2	2	3	3	3	4	4	5	5	5	5	5	5	3	3	4	3	3	3	70
130	1	81	1	1	3	10	10	6	1	1	1	0	0	2	2	3	3	2	5	3	5	5	5	5	5	5	4	4	5	4	4	4	75
131	1	73	1	1	0	10	14	4	0	0	0	0	0	2	2	2	2	2	4	4	5	5	5	5	5	5	3	3	5	4	4	4	71
132	1	72	1	1	0	10	14	4	0	0	0	1	0	3	3	3	3	3	5	5	5	5	5	5	5	5	3	3	3	3	3	3	73
133	0	72	1	1	2	10	14	4	0	0	0	1	0	4	4	3	3	3	5	5	5	5	5	5	5	5	4	4	5	4	4	4	82
134	1	70	5	1	0	10	14	4	0	0	0	1	0	4	4	4	4	4	5	5	5	5	5	5	5	5	4	4	5	4	4	5	86
135	1	81	1	1	2	9	12	5	1	1	0	1	0	3	3	3	3	3	4	4	5	5	5	5	3	3	3	3	5	4	4	4	72
136	1	78	1	1	1	10	14	4	0	0	0	0	0	3	3	3	3	3	5	5	5	5	5	5	5	5	4	4	4	3	3	3	76
137	0	77	0	4	1	10	14	5	0	1	0	0	0	3	3	3	3	3	5	5	5	5	5	5	5	5	3	3	4	2	2	2	71
138	1	92	2	1	3	10	14	6	0	1	0	1	0	2	2	2	3	2	3	3	5	5	5	5	5	5	3	3	4	2	2	2	63
139	1	72	4	1	1	10	12	5	1	1	1	1	0	3	3	3	3	4	4	4	5	5	5	5	3	3	3	3	3	4	4	4	71
140	0	70	3	4	4	10	14	4	0	0	0	0	0	3	3	3	3	3	3	3	5	5	5	4	4	4	3	3	2	3	3	3	65
141	0	69	0	1	0	6	13	5	1	1	1	1	0	3	3	3	5	5	5	5	5	2	2	4	4	4	3	3	5	3	4	4	72
142	0	72	1	4	0	10	14	4	0	1	0	0	0	4	4	3	3	3	5	5	5	5	5	5	5	5	3	3	5	3	3	3	77
143	0	80	0	4	2	6	7	6	1	1	1	1	0	3	3	3	3	3	3	3	5	5	4	4	3	3	3	3	3	2	2	2	60
144	1	78	4	1	0	10	14	4	0	0	0	1	0	3	3	3	3	4	4	4	4	5	4	4	5	5	3	3	3	3	3	3	69
145	1	70	2	1	3	10	14	5	1	1	1	0	0	2	2	2	3	3	4	4	4	5	4	4	4	4	3	3	3	3	3	3	63
146	1	76	1	1	2	10	14	4	0	0	0	0	0	5	5	5	5	5	5	5	5	5	5	5	5	5	5	5	4	3	3	3	88
147	1	81	3	1	1	10	14	4	0	0	0	0	0	4	4	4	4	4	4	4	5	5	5	4	4	4	2	2	3	3	3	3	71
148	0	85	3	4	0	5	4	6	2	2	2	0	0	5	5	5	4	4	5	5	5	5	1	1	1	1	3	3	5	3	3	3	67
149	0	75	3	1	4	10	13	4	1	0	0	0	1	2	2	2	2	4	2	2	3	1	3	3	3	1	1	1	2	1	2	1	38
150	1	80	4	1	3	10	7	4	1	0	0	1	0	2	3	2	3	4	3	5	5	5	5	5	3	5	5	4	5	2	3	5	74
151	0	80	1	1	4	10	11	6	1	1	1	1	1	3	3	3	2	1	3	3	4	2	3	3	1	1	3	2	4	3	3	2	49
152	1	86	4	1	0	9	#NULL!	5	1	1	0	0	0	3	4	3	3	3	3	3	4	4	4	4	3	3	4	4	4	3	3	4	66
153	0	81	2	1	2	10	9	5	1	1	1	1	0	3	3	4	3	4	3	4	4	4	4	4	3	3	4	4	4	4	4	4	70
154	0	74	4	1	4	10	10	5	1	1	1	1	1	2	2	2	2	2	2	2	3	4	4	4	3	2	4	2	2	2	4	2	50
155	0	66	1	4	4	8	14	4	0	0	0	0	0	4	4	4	3	4	4	4	4	4	4	4	4	2	2	2	2	2	3	2	62
156	0	80	1	4	4	10	14	4	0	1	0	1	1	3	2	3	3	4	4	4	4	4	4	4	4	2	3	2	2	2	4	2	72
157	1	93	1	0	5	4	#NULL!	6	1	1	1	1	1	2	3	1	1	2	3	3	3	3	2	3	2	2	2	1	3	1	2	2	41
158	1	71	1	1	5	10	14	5	1	1	1	1	2	2	2	3	2	3	3	3	3	3	3	3	2	2	3	2	2	2	3	2	48
159	1	80	3	4	0	10	14	4	1	0	0	0	0	4	4	5	4	5	5	5	5	5	5	5	4	4	4	4	5	4	5	3	85
160	1	76	4	4	2	3	5	5	1	1	1	0	0	3	3	3	2	3	3	3	4	4	4	4	2	2	4	4	3	2	3	3	59
161	1	70	5	1	5	10	7	5	1	1	1	0	2	2	3	3	3	2	2	2	4	4	4	4	3	2	3	2	2	2	3	3	53
162	0	77	0	1	4	3	8	5	1	1	1	1	1	2	2	3	3	2	3	3	4	4	3	3	2	2	4	2	3	3	3	2	53
163	1	84	1	1	2	9	11	5	1	1	1	1	1	3	2	3	3	3	3	3	3	3	3	3	3	2	3	3	3	3	3	3	55
164	1	83	1	4	2	8	14	4	1	0	1	1	2	2	2	2	3	3	3	3	2	3	3	3	4	3	4	2	3	3	4	3	55
165	0	77	1	1	5	7	10	5	1	1	1	2	2	2	2	3	3	2	3	3	4	4	4	4	3	2	3	2	4	2	3	2	55
166	1	86	1	4	5	1	4	6	1	1	1	1	1	2	2	3	3	2	3	3	3	3	3	3	1	2	3	2	3	2	3	2	48
167	1	85	3	1	0	9	11	4	0	1	1	1	1	3	2	3	3	3	3	3	3	3	3	3	3	2	3	2	3	3	3	2	53
168	1	66	1	1	0	10	13	4	0	0	0	0	0	3	2	3	3	4	3	3	4	3	3	3	3	2	2	2	3	2	3	2	53
169	0	80	1	4	3	5	11	5	1	1	1	1	1	2	2	3	3	3	3	3	3	2	2	3	3	2	3	2	3	3	3	2	50
170	1	70	1	1	0	9	4	5	1	1	1	1	2	2	2	3	3	2	3	3	3	3	3	3	2	2	3	2	3	3	2	2	49
171	0	78	0	1	0	8	11	5	1	1	1	2	1	2	3	3	3	3	3	3	4	4	3	3	2	2	3	2	3	3	3	2	66
172	0	69	1	1	0	10	14	4	0	1	0	0	0	3	3	3	3	4	4	4	4	4	4	4	3	3	3	3	4	4	3	3	66
173	0	80	0	4	0	9	13	4	1	0	1	0	0	3	3	3	3	4	3	3	4	4	3	3	3	3	3	3	4	4	4	4	64
174	0	87	3	1	0	10	12	4	1	0	1	0	0	3	3	3	3	2	3	3	3	3	3	3	3	3	4	3	4	3	4	4	60
175	0	81	0	1	5	1	8	6	1	2	2	1	1	2	2	2	2	2	3	3	3	3	2	2	2	2	3	2	3	2	3	2	45
176	1	70	1	1	0	10	14	4	0	0	0	0	0	3	3	4	4	4	4	4	3	3	3	3	4	3	3	3	4	3	4	4	66
177	0	82	3	1	1	4	12	5	1	1	1	0	0	2	3	3	3	3	3	3	3	3	3	3	2	2	3	2	4	2	3	2	52
178	0	77	1	1	0	10	14	4	0	0	0	0	0	3	3	3	4	4	3	3	3	3	3	3	3	3	4	3	4	4	3	2	61
179	0	74	0	1	1	10	14	4	0	0	0	0	0	3	2	3	3	3	3	3	3	3	3	3	4	2	2	2	4	3	3	3	55
180	1	79	1	1	1	7	12	4	1	0	0	0	0	3	2	3	3	3	3	3	3	3	3	3	2	2	4	2	3	3	3	4	55
181	1	71	3	1	1	10	13	5	1	1	1	0	1	2	2	3	3	3	3	3	4	4	3	4	3	2	3	2	2	2	3	3	54
182	1	69	1	4	0	10	14	4	1	1	1	0	0	3	3	4	4	4	3	3	3	3	3	3	3	3	3	3	3	3	3	3	60
183	0	70	0	1	0	6	10	5	1	1	1	0	0	3	3	3	3	3	4	4	4	4	3	3	3	3	2	3	3	3	3	3	60
184	0	65	1	1	1	10	12	5	1	1	1	1	0	3	3	4	4	4	4	4	4	4	3	3	2	3	2	3	4	4	4	2	64
185	0	88	1	4	1	10	14	5	1	1	1	0	0	3	3	4	3	3	3	3	3	3	3	3	3	3	2	3	4	3	3	2	57
186	0	79	1	1	2	10	10	6	1	1	1	1	1	2	2	3	2	2	2	3	3	3	3	3	2	2	2	2	3	2	2	2	45
187	0	70	2	1	1	9	13	4	1	1	1	1	0	3	2	4	3	3	3	3	3	3	3	3	2	3	2	3	4	2	4	2	55
188	1	68	4	1	1	10	13	4	0	1	0	1	0	3	3	4	4	4	4	4	3	3	3	3	3	3	3	3	4	4	4	4	66
189	0	80	0	1	1	7	13	5	1	1	1	1	0	3	3	4	4	3	4	4	3	3	3	3	3	3	3	4	4	3	4	4	65
190	0	73	1	1	1	10	13	4	1	1	1	0	0	4	4	4	4	4	3	3	3	3	3	2	3	3	4	3	4	3	4	4	65
191	0	78	3	4	1	10	14	4	0	0	0	0	0	3	3	4	4	3	3	3	4	3	3	3	3	3	3	3	4	3	4	4	63
192	1	66	2	1	0	10	14	4	0	0	0	1	1	3	3	4	3	3	4	4	3	4	3	3	3	3	3	3	4	4	4	2	63
193	1	86	3	1	1	8	12	5	1	1	1	2	1	2	3	2	3	2	3	3	3	3	3	3	3	2	2	3	4	3	3	2	52
194	1	72	1	1	0	10	14	4	0	1	0	1	0	3	3	4	4	4	3	3	3	3	3	3	3	3	3	3	4	4	3	4	63
195	0	69	3	3	0	10	14	4	0	1	0	1	0	3	3	4	4	4	3	3	3	4	3	3	4	3	3	3	4	4	3	3	64
196	0	68	1	1	0	9	#NULL!	5	1	1	1	1	0	3	2	3	4	4	3	3	3	3	3	3	2	2	3	2	4	3	3	3	56
197	0	80	0	1	4	10	#NULL!	6	1	1	1	2	1	3	2	2	3	3	2	2	3	3	3	3	2	2	3	2	2	2	3	2	57
198	0	84	0	1	1	5	10	5	1	1	1	1	0	3	3	3	3	2	3	3	3	3	3	3	2	3	2	3	3	3	3	3	54
199	1	78	1	4	3	10	11	5	1	1	1	0	0	3	3	3	3	3	3	3	3	3	3	3	3	2	3	2	3	2	3	2	53
200	1	69	3	1	5	10	12	4	0	0	0	0	1	2	2	3	3	2	3	3	3	3	3	3	3	2	3	2	2	2	2	2	48
